# Supplementary material for: Chloroplast Genome Sequencing, Comparative Analysis, and Discovery of Unique Cytoplasmic Variants in Pomegranate (Punica granatum L.)
Source: Front Genet. 2021 Jul 28;12:704075. doi: 10.3389/fgene.2021.704075 (PMC8356083; doi:10.3389/fgene.2021.704075)
Supplement: Supplementary File 2 — Mutations in all Punica cp genomes. [file Data_Sheet_2.xlsx]

## Sheet: Ruby
GeneName	GeneId	TranscriptId	BioType	variants_impact_LOW	variants_impact_MODERATE	variants_impact_MODIFIER	variants_effect_downstream_gene_variant	variants_effect_intron_variant	variants_effect_missense_variant	variants_effect_synonymous_variant	variants_effect_upstream_gene_variant
psbA	LD00000001	LD00000001-RA	protein_coding	0	0	2	0	0	0	0	2
matK	LD00000002	LD00000002-RA	protein_coding	0	0	2	0	0	0	0	2
psbK	LD00000003	LD00000003-RA	protein_coding	0	0	4	2	0	0	0	2
atpA	LD00000004	LD00000004-RA	protein_coding	0	0	3	1	0	0	0	2
atpH	LD00000005	LD00000005-RA	protein_coding	0	0	4	2	0	0	0	2
rps2	LD00000006	LD00000006-RA	protein_coding	0	1	2	1	0	1	0	1			rps2	LD00000006	LD00000006-RA	protein_coding	0	1	2	1	0	1	0	1
rpoC1	LD00000007	LD00000007-RA	protein_coding	0	0	3	2	0	0	0	1			ycf2	LD00000039	LD00000039-RA	protein_coding	0	1	0	0	0	1	0	0
petN	LD00000008	LD00000008-RA	protein_coding	0	0	5	4	0	0	0	1			ycf2	LD00000050	LD00000050-RA	protein_coding	0	1	0	0	0	1	0	0
psbM	LD00000009	LD00000009-RA	protein_coding	0	0	5	0	0	0	0	5
psbD	LD00000010	LD00000010-RA	protein_coding	0	0	7	2	0	0	0	5
psbZ	LD00000011	LD00000011-RA	protein_coding	0	0	4	1	0	0	0	3
rps14	LD00000012	LD00000012-RA	protein_coding	0	0	4	4	0	0	0	0
psaA	LD00000013	LD00000013-RA	protein_coding	0	0	4	1	0	0	0	3
ycf3	LD00000014	LD00000014-RA	protein_coding	0	0	6	1	1	0	0	4
rps4	LD00000015	LD00000015-RA	protein_coding	0	0	6	3	0	0	0	3
ndhJ	LD00000016	LD00000016-RA	protein_coding	0	0	6	4	0	0	0	2
ndhC	LD00000017	LD00000017-RA	protein_coding	0	0	6	3	0	0	0	3
atpB	LD00000018	LD00000018-RA	protein_coding	0	0	4	2	0	0	0	2
rbcL	LD00000019	LD00000019-RA	protein_coding	0	0	4	1	0	0	0	3
psaI	LD00000020	LD00000020-RA	protein_coding	0	0	1	0	0	0	0	1
ycf4	LD00000021	LD00000021-RA	protein_coding	0	0	1	0	0	0	0	1
petA	LD00000022	LD00000022-RA	protein_coding	0	0	1	1	0	0	0	0
psbJ	LD00000023	LD00000023-RA	protein_coding	0	0	1	0	0	0	0	1
psbF	LD00000024	LD00000024-RA	protein_coding	0	0	1	0	0	0	0	1
petL	LD00000025	LD00000025-RA	protein_coding	0	0	2	1	0	0	0	1
psaJ	LD00000026	LD00000026-RA	protein_coding	0	0	2	1	0	0	0	1
rps18	LD00000027	LD00000027-RA	protein_coding	0	0	3	2	0	0	0	1
rpl20	LD00000028	LD00000028-RA	protein_coding	0	0	3	1	0	0	0	2
clpP	LD00000029	LD00000029-RA	protein_coding	0	0	6	0	1	0	0	5
psbB	LD00000030	LD00000030-RA	protein_coding	0	0	6	4	0	0	0	2
psbN	LD00000031	LD00000031-RA	protein_coding	0	0	6	5	0	0	0	1
psbH	LD00000032	LD00000032-RA	protein_coding	0	0	6	1	0	0	0	5
rps11	LD00000033	LD00000033-RA	protein_coding	0	0	4	4	0	0	0	0
ycf2	LD00000039	LD00000039-RA	protein_coding	0	1	0	0	0	1	0	0
ndhB	LD00000040	LD00000040-RA	protein_coding	0	0	1	1	0	0	0	0
rps7	LD00000041	LD00000041-RA	protein_coding	0	0	1	1	0	0	0	0
ccsA	LD00000042	LD00000042-RA	protein_coding	0	0	4	2	0	0	0	2
ndhD	LD00000043	LD00000043-RA	protein_coding	0	0	3	1	0	0	0	2
ndhE	LD00000044	LD00000044-RA	protein_coding	0	0	2	1	0	0	0	1
ndhI	LD00000045	LD00000045-RA	protein_coding	0	0	2	2	0	0	0	0
ndhH	LD00000046	LD00000046-RA	protein_coding	0	0	3	2	0	0	0	1
ycf1	LD00000047	LD00000047-RA	protein_coding	0	0	2	1	0	0	0	1
rps7	LD00000048	LD00000048-RA	protein_coding	0	0	1	1	0	0	0	0
ndhB	LD00000049	LD00000049-RA	protein_coding	0	0	1	1	0	0	0	0
ycf2	LD00000050	LD00000050-RA	protein_coding	0	1	0	0	0	1	0	0
psbI	LD00000600	LD00000600-RA	protein_coding	0	0	4	2	0	0	0	2
atpF	LD00000601	LD00000601-RA	protein_coding	0	0	4	1	1	0	0	2
atpI	LD00000602	LD00000602-RA	protein_coding	0	0	3	1	0	0	0	2
rpoC2	LD00000603	LD00000603-RA	protein_coding	1	0	3	2	0	0	1	1
rpoB	LD00000604	LD00000604-RA	protein_coding	1	0	3	0	0	0	1	3
psbC	LD00000605	LD00000605-RA	protein_coding	1	0	3	1	0	0	1	2
ndhK	LD00000606	LD00000606-RA	protein_coding	0	0	7	4	0	0	0	3
atpE	LD00000607	LD00000607-RA	protein_coding	0	0	4	2	0	0	0	2
accD	LD00000608	LD00000608-RA	protein_coding	0	0	2	0	0	0	0	2
cemA	LD00000609	LD00000609-RA	protein_coding	0	0	2	1	0	0	0	1
LD00000610	LD00000610	LD00000610-RA	protein_coding	0	0	1	0	0	0	0	1
psbE	LD00000611	LD00000611-RA	protein_coding	0	0	1	0	0	0	0	1
petG	LD00000612	LD00000612-RA	protein_coding	0	0	2	1	0	0	0	1
rpl33	LD00000613	LD00000613-RA	protein_coding	0	0	3	2	0	0	0	1
psbT	LD00000614	LD00000614-RA	protein_coding	0	0	6	4	0	0	0	2
rpoA	LD00000615	LD00000615-RA	protein_coding	0	0	4	4	0	0	0	0
ndhF	LD00000618	LD00000618-RA	protein_coding	0	0	2	0	1	0	0	1
psaC	LD00000619	LD00000619-RA	protein_coding	0	0	3	1	0	0	0	2
ndhG	LD00000620	LD00000620-RA	protein_coding	0	0	2	1	0	0	0	1
ndhA	LD00000621	LD00000621-RA	protein_coding	0	0	2	2	0	0	0	0
rps15	LD00000622	LD00000622-RA	protein_coding	0	0	2	1	0	0	0	1
rpl36	LD00001001	LD00001001-RA	protein_coding	0	0	1	1	0	0	0	0
psaB	LD00001002	LD00001002-RA	protein_coding	0	0	5	3	0	0	0	2
petB	LD00001003	LD00001003-RA	protein_coding	0	0	6	0	0	0	0	6
rps12	LD00001005	LD00001005-RA	protein_coding	0	0	8	1	7	0	0	0
rps12	LD00001006	LD00001006-RA	protein_coding	0	0	13	0	12	0	0	1
petD	LD00001007	LD00001007-RA	protein_coding	0	0	4	0	0	0	0	4
rps16	LD00001008	LD00001008-RA	protein_coding	0	0	3	2	0	0	0	1
rrn23S	LD00001501	LD00001501-RA	rRNA	0	0	1	1	0	0	0	0
rrn23S	LD00001502	LD00001502-RA	rRNA	0	0	1	1	0	0	0	0
rrn4.5S	LD00001503	LD00001503-RA	rRNA	0	0	1	1	0	0	0	0
rrn4.5S	LD00001504	LD00001504-RA	rRNA	0	0	1	1	0	0	0	0
rrn5S	LD00001507	LD00001507-RA	rRNA	0	0	1	1	0	0	0	0
rrn5S	LD00001508	LD00001508-RA	rRNA	0	0	1	1	0	0	0	0
trnC-ACA	LD00002002	LD00002002-RA	protein_coding	0	0	7	2	0	0	0	5
trnS-GCU	LD00002003	LD00002003-RA	protein_coding	0	0	2	1	0	0	0	1
trnD-GUC	LD00002004	LD00002004-RA	protein_coding	0	0	4	1	0	0	0	3
trnQ-UUG	LD00002005	LD00002005-RA	protein_coding	0	0	1	1	0	0	0	0
trnT-UGU	LD00002007	LD00002007-RA	protein_coding	0	0	1	1	0	0	0	0
trnR-ACG	LD00002008	LD00002008-RA	protein_coding	0	0	4	2	0	0	0	2
trnN-GUU	LD00002010	LD00002010-RA	protein_coding	0	0	4	3	0	0	0	1
trnK-UUU	LD00002011	LD00002011-RA	protein_coding	0	0	2	0	0	0	0	2
trnS-CGA	LD00002012	LD00002012-RA	protein_coding	0	0	1	1	0	0	0	0
trnL-CAA	LD00002014	LD00002014-RA	protein_coding	0	0	4	0	0	0	0	4
trnF-GAA	LD00002015	LD00002015-RA	protein_coding	0	0	6	3	0	0	0	3
trnH-GUG	LD00002018	LD00002018-RA	protein_coding	0	0	2	0	0	0	0	2
trnM-CAU	LD00002019	LD00002019-RA	protein_coding	0	0	1	0	0	0	0	1
trnL-UAG	LD00002020	LD00002020-RA	protein_coding	0	0	2	1	0	0	0	1
trnY-GUA	LD00002021	LD00002021-RA	protein_coding	0	0	4	4	0	0	0	0
trnP-UGG	LD00002022	LD00002022-RA	protein_coding	0	0	6	3	0	0	0	3
trnC-GCA	LD00002023	LD00002023-RA	protein_coding	0	0	7	2	0	0	0	5
trnM-CAU	LD00002025	LD00002025-RA	protein_coding	0	0	2	1	0	0	0	1
trnL-UAA	LD00002028	LD00002028-RA	protein_coding	0	0	4	2	0	0	0	2
trnL-CAA	LD00002030	LD00002030-RA	protein_coding	0	0	7	4	0	0	0	3
trnW-CCA	LD00002032	LD00002032-RA	protein_coding	0	0	3	2	0	0	0	1
trnG-GCC	LD00002036	LD00002036-RA	protein_coding	0	0	2	0	0	0	0	2
trnR-ACG	LD00002037	LD00002037-RA	protein_coding	0	0	6	3	0	0	0	3

## Sheet: Gul-e-Shah Red
GeneName	GeneId	TranscriptId	BioType	variants_impact_LOW	variants_impact_MODERATE	variants_impact_MODIFIER	variants_effect_downstream_gene_variant	variants_effect_intron_variant	variants_effect_missense_variant	variants_effect_synonymous_variant	variants_effect_upstream_gene_variant
psbA	LD00000001	LD00000001-RA	protein_coding	0	0	1	0	0	0	0	1
matK	LD00000002	LD00000002-RA	protein_coding	0	0	3	0	0	0	0	3
psbK	LD00000003	LD00000003-RA	protein_coding	1	0	4	2	0	0	1	2
atpA	LD00000004	LD00000004-RA	protein_coding	0	0	6	3	0	0	0	3
atpH	LD00000005	LD00000005-RA	protein_coding	0	0	3	2	0	0	0	1
rps2	LD00000006	LD00000006-RA	protein_coding	0	1	2	2	0	1	0	0
rpoC1	LD00000007	LD00000007-RA	protein_coding	0	0	2	1	0	0	0	1				rps2	LD00000006	LD00000006-RA	protein_coding	0	1	2	2	0	1	0	0
petN	LD00000008	LD00000008-RA	protein_coding	0	0	4	3	0	0	0	1				ycf1	LD00000047	LD00000047-RA	protein_coding	0	1	1	0	0	1	0	1
psbM	LD00000009	LD00000009-RA	protein_coding	0	0	4	0	0	0	0	4
psbD	LD00000010	LD00000010-RA	protein_coding	0	0	4	0	0	0	0	4
psbZ	LD00000011	LD00000011-RA	protein_coding	0	0	2	1	0	0	0	1
rps14	LD00000012	LD00000012-RA	protein_coding	0	0	2	1	0	0	0	1
psaA	LD00000013	LD00000013-RA	protein_coding	1	0	2	0	0	0	1	2
ycf3	LD00000014	LD00000014-RA	protein_coding	0	0	5	1	0	0	0	4
rps4	LD00000015	LD00000015-RA	protein_coding	0	0	4	2	0	0	0	2
ndhJ	LD00000016	LD00000016-RA	protein_coding	0	0	6	4	0	0	0	2
ndhC	LD00000017	LD00000017-RA	protein_coding	0	0	4	2	0	0	0	2
atpB	LD00000018	LD00000018-RA	protein_coding	0	0	4	2	0	0	0	2
rbcL	LD00000019	LD00000019-RA	protein_coding	0	0	4	2	0	0	0	2
psaI	LD00000020	LD00000020-RA	protein_coding	0	0	8	6	0	0	0	2
ycf4	LD00000021	LD00000021-RA	protein_coding	0	0	9	7	0	0	0	2
petA	LD00000022	LD00000022-RA	protein_coding	0	0	8	8	0	0	0	0
psbJ	LD00000023	LD00000023-RA	protein_coding	0	0	8	6	0	0	0	2
psbF	LD00000024	LD00000024-RA	protein_coding	0	0	8	6	0	0	0	2
petL	LD00000025	LD00000025-RA	protein_coding	0	0	9	1	0	0	0	8
psaJ	LD00000026	LD00000026-RA	protein_coding	0	0	10	2	0	0	0	8
rps18	LD00000027	LD00000027-RA	protein_coding	0	0	10	2	0	0	0	8
rpl20	LD00000028	LD00000028-RA	protein_coding	0	0	4	2	0	0	0	2
clpP	LD00000029	LD00000029-RA	protein_coding	0	0	4	0	2	0	0	2
psbB	LD00000030	LD00000030-RA	protein_coding	0	0	4	2	0	0	0	2
psbN	LD00000031	LD00000031-RA	protein_coding	0	0	4	3	0	0	0	1
psbH	LD00000032	LD00000032-RA	protein_coding	0	0	4	1	0	0	0	3
rps11	LD00000033	LD00000033-RA	protein_coding	0	0	3	1	0	0	0	2
rps8	LD00000034	LD00000034-RA	protein_coding	0	0	2	0	0	0	0	2
rpl14	LD00000035	LD00000035-RA	protein_coding	0	0	2	1	0	0	0	1
rps3	LD00000036	LD00000036-RA	protein_coding	0	0	2	2	0	0	0	0
rps19	LD00000037	LD00000037-RA	protein_coding	0	0	2	2	0	0	0	0
rpl23	LD00000038	LD00000038-RA	protein_coding	0	0	2	2	0	0	0	0
ycf2	LD00000039	LD00000039-RA	protein_coding	0	0	1	0	0	0	0	1
ccsA	LD00000042	LD00000042-RA	protein_coding	0	0	5	2	0	0	0	3
ndhD	LD00000043	LD00000043-RA	protein_coding	0	0	4	2	0	0	0	2
ndhE	LD00000044	LD00000044-RA	protein_coding	0	0	3	3	0	0	0	0
ndhI	LD00000045	LD00000045-RA	protein_coding	0	0	2	2	0	0	0	0
ndhH	LD00000046	LD00000046-RA	protein_coding	0	0	4	2	0	0	0	2
ycf1	LD00000047	LD00000047-RA	protein_coding	0	1	1	0	0	1	0	1
psbI	LD00000600	LD00000600-RA	protein_coding	0	0	5	1	0	0	0	4
atpF	LD00000601	LD00000601-RA	protein_coding	0	0	5	2	1	0	0	2
atpI	LD00000602	LD00000602-RA	protein_coding	0	0	3	2	0	0	0	1
rpoC2	LD00000603	LD00000603-RA	protein_coding	0	0	4	3	0	0	0	1
rpoB	LD00000604	LD00000604-RA	protein_coding	1	0	2	0	0	0	1	2
psbC	LD00000605	LD00000605-RA	protein_coding	0	0	2	0	0	0	0	2
ndhK	LD00000606	LD00000606-RA	protein_coding	0	0	6	4	0	0	0	2
atpE	LD00000607	LD00000607-RA	protein_coding	0	0	4	2	0	0	0	2
accD	LD00000608	LD00000608-RA	protein_coding	0	0	2	0	0	0	0	2
cemA	LD00000609	LD00000609-RA	protein_coding	0	0	10	8	0	0	0	2
LD00000610	LD00000610	LD00000610-RA	protein_coding	0	0	8	6	0	0	0	2
psbE	LD00000611	LD00000611-RA	protein_coding	0	0	8	6	0	0	0	2
petG	LD00000612	LD00000612-RA	protein_coding	0	0	9	1	0	0	0	8
rpl33	LD00000613	LD00000613-RA	protein_coding	0	0	10	2	0	0	0	8
psbT	LD00000614	LD00000614-RA	protein_coding	0	0	4	1	0	0	0	3
rpoA	LD00000615	LD00000615-RA	protein_coding	0	0	4	2	0	0	0	2
rpl22	LD00000616	LD00000616-RA	protein_coding	0	0	2	2	0	0	0	0
rpl2	LD00000617	LD00000617-RA	protein_coding	0	0	2	2	0	0	0	0
ndhF	LD00000618	LD00000618-RA	protein_coding	0	0	3	0	1	0	0	2
psaC	LD00000619	LD00000619-RA	protein_coding	0	0	4	2	0	0	0	2
ndhG	LD00000620	LD00000620-RA	protein_coding	0	0	3	3	0	0	0	0
ndhA	LD00000621	LD00000621-RA	protein_coding	0	0	2	2	0	0	0	0
rps15	LD00000622	LD00000622-RA	protein_coding	0	0	2	0	0	0	0	2
rpl36	LD00001001	LD00001001-RA	protein_coding	0	0	3	1	0	0	0	2
psaB	LD00001002	LD00001002-RA	protein_coding	0	0	2	1	0	0	0	1
petB	LD00001003	LD00001003-RA	protein_coding	0	0	5	1	0	0	0	4
rpl16	LD00001004	LD00001004-RA	protein_coding	0	0	2	1	0	0	0	1
rps12	LD00001005	LD00001005-RA	protein_coding	0	0	7	1	6	0	0	0
rps12	LD00001006	LD00001006-RA	protein_coding	0	0	14	0	13	0	0	1
petD	LD00001007	LD00001007-RA	protein_coding	0	0	4	2	0	0	0	2
rps16	LD00001008	LD00001008-RA	protein_coding	0	0	4	0	0	0	0	4
rrn23S	LD00001501	LD00001501-RA	rRNA	0	0	2	2	0	0	0	0
rrn23S	LD00001502	LD00001502-RA	rRNA	0	0	1	1	0	0	0	0
rrn4.5S	LD00001503	LD00001503-RA	rRNA	0	0	2	2	0	0	0	0
rrn4.5S	LD00001504	LD00001504-RA	rRNA	0	0	1	1	0	0	0	0
rrn5S	LD00001507	LD00001507-RA	rRNA	0	0	2	2	0	0	0	0
rrn5S	LD00001508	LD00001508-RA	rRNA	0	0	1	1	0	0	0	0
trnC-ACA	LD00002002	LD00002002-RA	protein_coding	0	0	6	3	0	0	0	3
trnS-GCU	LD00002003	LD00002003-RA	protein_coding	0	0	9	8	0	0	0	1
trnD-GUC	LD00002004	LD00002004-RA	protein_coding	0	0	6	2	0	0	0	4
trnQ-UUG	LD00002005	LD00002005-RA	protein_coding	0	0	2	2	0	0	0	0
trnR-ACG	LD00002008	LD00002008-RA	protein_coding	0	0	4	2	0	0	0	2
trnN-GUU	LD00002010	LD00002010-RA	protein_coding	0	0	2	2	0	0	0	0
trnK-UUU	LD00002011	LD00002011-RA	protein_coding	0	0	4	0	0	0	0	4
trnS-CGA	LD00002012	LD00002012-RA	protein_coding	0	0	1	1	0	0	0	0
trnL-CAA	LD00002014	LD00002014-RA	protein_coding	0	0	2	1	0	0	0	1
trnF-GAA	LD00002015	LD00002015-RA	protein_coding	0	0	4	2	0	0	0	2
trnM-CAU	LD00002019	LD00002019-RA	protein_coding	0	0	2	0	0	0	0	2
trnL-UAG	LD00002020	LD00002020-RA	protein_coding	0	0	9	8	0	0	0	1
trnY-GUA	LD00002021	LD00002021-RA	protein_coding	0	0	2	1	0	0	0	1
trnP-UGG	LD00002022	LD00002022-RA	protein_coding	0	0	5	2	0	0	0	3
trnC-GCA	LD00002023	LD00002023-RA	protein_coding	0	0	6	2	0	0	0	4
trnM-CAU	LD00002025	LD00002025-RA	protein_coding	0	0	6	2	0	0	0	4
trnE-UUC	LD00002027	LD00002027-RA	protein_coding	0	0	1	1	0	0	0	0
trnL-UAA	LD00002028	LD00002028-RA	protein_coding	0	0	5	2	0	0	0	3
trnL-CAA	LD00002030	LD00002030-RA	protein_coding	0	0	4	1	0	0	0	3
trnW-CCA	LD00002032	LD00002032-RA	protein_coding	0	0	4	2	0	0	0	2
trnG-GCC	LD00002036	LD00002036-RA	protein_coding	0	0	2	0	0	0	0	2
trnR-ACG	LD00002037	LD00002037-RA	protein_coding	0	0	4	2	0	0	0	2

## Sheet: Double Flowering
GeneName	GeneId	TranscriptId	BioType	variants_impact_LOW	variants_impact_MODERATE	variants_impact_MODIFIER	variants_effect_downstream_gene_variant	variants_effect_intron_variant	variants_effect_missense_variant	variants_effect_synonymous_variant	variants_effect_upstream_gene_variant
psbA	LD00000001	LD00000001-RA	protein_coding	0	0	2	0	0	0	0	2
matK	LD00000002	LD00000002-RA	protein_coding	0	0	4	0	0	0	0	4
psbK	LD00000003	LD00000003-RA	protein_coding	1	0	5	2	0	0	1	3
atpA	LD00000004	LD00000004-RA	protein_coding	0	0	6	3	0	0	0	3
atpH	LD00000005	LD00000005-RA	protein_coding	0	0	3	2	0	0	0	1
rps2	LD00000006	LD00000006-RA	protein_coding	0	1	2	2	0	1	0	0			rps2	LD00000006	LD00000006-RA	protein_coding	0	1	2	2	0	1	0	0
rpoC1	LD00000007	LD00000007-RA	protein_coding	0	0	2	1	0	0	0	1			rps19	LD00000037	LD00000037-RA	protein_coding	0	1	2	2	0	1	0	0
petN	LD00000008	LD00000008-RA	protein_coding	0	0	3	2	0	0	0	1			ycf1	LD00000047	LD00000047-RA	protein_coding	0	1	1	0	0	1	0	1
psbM	LD00000009	LD00000009-RA	protein_coding	0	0	3	0	0	0	0	3
psbD	LD00000010	LD00000010-RA	protein_coding	0	0	3	0	0	0	0	3
psbZ	LD00000011	LD00000011-RA	protein_coding	0	0	2	1	0	0	0	1
rps14	LD00000012	LD00000012-RA	protein_coding	0	0	2	1	0	0	0	1
psaA	LD00000013	LD00000013-RA	protein_coding	1	0	2	0	0	0	1	2
ycf3	LD00000014	LD00000014-RA	protein_coding	0	0	5	1	0	0	0	4
rps4	LD00000015	LD00000015-RA	protein_coding	0	0	4	2	0	0	0	2
ndhJ	LD00000016	LD00000016-RA	protein_coding	0	0	6	4	0	0	0	2
ndhC	LD00000017	LD00000017-RA	protein_coding	0	0	4	2	0	0	0	2
atpB	LD00000018	LD00000018-RA	protein_coding	0	0	4	2	0	0	0	2
rbcL	LD00000019	LD00000019-RA	protein_coding	0	0	4	2	0	0	0	2
psaI	LD00000020	LD00000020-RA	protein_coding	0	0	8	6	0	0	0	2
ycf4	LD00000021	LD00000021-RA	protein_coding	0	0	9	7	0	0	0	2
petA	LD00000022	LD00000022-RA	protein_coding	0	0	8	8	0	0	0	0
psbJ	LD00000023	LD00000023-RA	protein_coding	0	0	8	6	0	0	0	2
psbF	LD00000024	LD00000024-RA	protein_coding	0	0	8	6	0	0	0	2
petL	LD00000025	LD00000025-RA	protein_coding	0	0	9	1	0	0	0	8
psaJ	LD00000026	LD00000026-RA	protein_coding	0	0	10	2	0	0	0	8
rps18	LD00000027	LD00000027-RA	protein_coding	0	0	10	2	0	0	0	8
rpl20	LD00000028	LD00000028-RA	protein_coding	0	0	4	2	0	0	0	2
clpP	LD00000029	LD00000029-RA	protein_coding	0	0	4	0	2	0	0	2
psbB	LD00000030	LD00000030-RA	protein_coding	0	0	4	2	0	0	0	2
psbN	LD00000031	LD00000031-RA	protein_coding	0	0	4	3	0	0	0	1
psbH	LD00000032	LD00000032-RA	protein_coding	0	0	4	1	0	0	0	3
rps11	LD00000033	LD00000033-RA	protein_coding	0	0	4	1	0	0	0	3
rps8	LD00000034	LD00000034-RA	protein_coding	0	0	3	0	0	0	0	3
rpl14	LD00000035	LD00000035-RA	protein_coding	0	0	3	1	0	0	0	2
rps3	LD00000036	LD00000036-RA	protein_coding	0	0	3	2	0	0	0	1
rps19	LD00000037	LD00000037-RA	protein_coding	0	1	2	2	0	1	0	0
rpl23	LD00000038	LD00000038-RA	protein_coding	0	0	3	3	0	0	0	0
ycf2	LD00000039	LD00000039-RA	protein_coding	0	0	2	0	0	0	0	2
ccsA	LD00000042	LD00000042-RA	protein_coding	0	0	5	2	0	0	0	3
ndhD	LD00000043	LD00000043-RA	protein_coding	0	0	4	2	0	0	0	2
ndhE	LD00000044	LD00000044-RA	protein_coding	0	0	3	3	0	0	0	0
ndhI	LD00000045	LD00000045-RA	protein_coding	0	0	2	2	0	0	0	0
ndhH	LD00000046	LD00000046-RA	protein_coding	0	0	4	2	0	0	0	2
ycf1	LD00000047	LD00000047-RA	protein_coding	0	1	1	0	0	1	0	1
psbI	LD00000600	LD00000600-RA	protein_coding	0	0	6	1	0	0	0	5
atpF	LD00000601	LD00000601-RA	protein_coding	0	0	5	2	1	0	0	2
atpI	LD00000602	LD00000602-RA	protein_coding	0	0	3	2	0	0	0	1
rpoC2	LD00000603	LD00000603-RA	protein_coding	0	0	4	3	0	0	0	1
rpoB	LD00000604	LD00000604-RA	protein_coding	1	0	2	0	0	0	1	2
psbC	LD00000605	LD00000605-RA	protein_coding	0	0	1	0	0	0	0	1
ndhK	LD00000606	LD00000606-RA	protein_coding	0	0	6	4	0	0	0	2
atpE	LD00000607	LD00000607-RA	protein_coding	0	0	4	2	0	0	0	2
accD	LD00000608	LD00000608-RA	protein_coding	0	0	2	0	0	0	0	2
cemA	LD00000609	LD00000609-RA	protein_coding	0	0	10	8	0	0	0	2
LD00000610	LD00000610	LD00000610-RA	protein_coding	0	0	8	6	0	0	0	2
psbE	LD00000611	LD00000611-RA	protein_coding	0	0	8	6	0	0	0	2
petG	LD00000612	LD00000612-RA	protein_coding	0	0	9	1	0	0	0	8
rpl33	LD00000613	LD00000613-RA	protein_coding	0	0	10	2	0	0	0	8
psbT	LD00000614	LD00000614-RA	protein_coding	0	0	4	1	0	0	0	3
rpoA	LD00000615	LD00000615-RA	protein_coding	0	0	4	2	0	0	0	2
rpl22	LD00000616	LD00000616-RA	protein_coding	0	0	3	2	0	0	0	1
rpl2	LD00000617	LD00000617-RA	protein_coding	0	0	3	3	0	0	0	0
ndhF	LD00000618	LD00000618-RA	protein_coding	0	0	3	0	1	0	0	2
psaC	LD00000619	LD00000619-RA	protein_coding	0	0	4	2	0	0	0	2
ndhG	LD00000620	LD00000620-RA	protein_coding	0	0	3	3	0	0	0	0
ndhA	LD00000621	LD00000621-RA	protein_coding	0	0	2	2	0	0	0	0
rps15	LD00000622	LD00000622-RA	protein_coding	0	0	2	0	0	0	0	2
rpl36	LD00001001	LD00001001-RA	protein_coding	0	0	4	1	0	0	0	3
psaB	LD00001002	LD00001002-RA	protein_coding	0	0	2	1	0	0	0	1
petB	LD00001003	LD00001003-RA	protein_coding	0	0	5	1	0	0	0	4
rpl16	LD00001004	LD00001004-RA	protein_coding	0	0	3	1	0	0	0	2
rps12	LD00001005	LD00001005-RA	protein_coding	0	0	8	1	7	0	0	0
rps12	LD00001006	LD00001006-RA	protein_coding	0	0	15	0	14	0	0	1
petD	LD00001007	LD00001007-RA	protein_coding	0	0	4	2	0	0	0	2
rps16	LD00001008	LD00001008-RA	protein_coding	0	0	5	1	0	0	0	4
rrn23S	LD00001501	LD00001501-RA	rRNA	0	0	2	2	0	0	0	0
rrn23S	LD00001502	LD00001502-RA	rRNA	0	0	1	1	0	0	0	0
rrn4.5S	LD00001503	LD00001503-RA	rRNA	0	0	2	2	0	0	0	0
rrn4.5S	LD00001504	LD00001504-RA	rRNA	0	0	1	1	0	0	0	0
rrn5S	LD00001507	LD00001507-RA	rRNA	0	0	2	2	0	0	0	0
rrn5S	LD00001508	LD00001508-RA	rRNA	0	0	1	1	0	0	0	0
trnC-ACA	LD00002002	LD00002002-RA	protein_coding	0	0	6	3	0	0	0	3
trnS-GCU	LD00002003	LD00002003-RA	protein_coding	0	0	9	8	0	0	0	1
trnD-GUC	LD00002004	LD00002004-RA	protein_coding	0	0	7	2	0	0	0	5
trnQ-UUG	LD00002005	LD00002005-RA	protein_coding	0	0	2	2	0	0	0	0
trnR-ACG	LD00002008	LD00002008-RA	protein_coding	0	0	4	2	0	0	0	2
trnN-GUU	LD00002010	LD00002010-RA	protein_coding	0	0	1	1	0	0	0	0
trnK-UUU	LD00002011	LD00002011-RA	protein_coding	0	0	5	0	0	0	0	5
trnS-CGA	LD00002012	LD00002012-RA	protein_coding	0	0	1	1	0	0	0	0
trnL-CAA	LD00002014	LD00002014-RA	protein_coding	0	0	2	1	0	0	0	1
trnF-GAA	LD00002015	LD00002015-RA	protein_coding	0	0	3	2	0	0	0	1
trnH-GUG	LD00002018	LD00002018-RA	protein_coding	0	0	1	0	0	0	0	1
trnM-CAU	LD00002019	LD00002019-RA	protein_coding	0	0	2	0	0	0	0	2
trnL-UAG	LD00002020	LD00002020-RA	protein_coding	0	0	9	8	0	0	0	1
trnY-GUA	LD00002021	LD00002021-RA	protein_coding	0	0	2	1	0	0	0	1
trnP-UGG	LD00002022	LD00002022-RA	protein_coding	0	0	5	2	0	0	0	3
trnC-GCA	LD00002023	LD00002023-RA	protein_coding	0	0	6	2	0	0	0	4
trnM-CAU	LD00002025	LD00002025-RA	protein_coding	0	0	6	2	0	0	0	4
trnE-UUC	LD00002027	LD00002027-RA	protein_coding	0	0	2	2	0	0	0	0
trnL-UAA	LD00002028	LD00002028-RA	protein_coding	0	0	5	2	0	0	0	3
trnL-CAA	LD00002030	LD00002030-RA	protein_coding	0	0	3	1	0	0	0	2
trnW-CCA	LD00002032	LD00002032-RA	protein_coding	0	0	5	3	0	0	0	2
trnG-GCC	LD00002036	LD00002036-RA	protein_coding	0	0	2	0	0	0	0	2
trnR-ACG	LD00002037	LD00002037-RA	protein_coding	0	0	3	2	0	0	0	1

## Sheet: Red Nana
GeneName	GeneId	TranscriptId	BioType	variants_impact_LOW	variants_impact_MODERATE	variants_impact_MODIFIER	variants_effect_downstream_gene_variant	variants_effect_intron_variant	variants_effect_missense_variant	variants_effect_synonymous_variant	variants_effect_upstream_gene_variant
psbA	LD00000001	LD00000001-RA	protein_coding	0	0	1	0	0	0	0	1
matK	LD00000002	LD00000002-RA	protein_coding	0	0	3	0	0	0	0	3
psbK	LD00000003	LD00000003-RA	protein_coding	1	0	4	2	0	0	1	2
atpA	LD00000004	LD00000004-RA	protein_coding	0	0	6	3	0	0	0	3
atpH	LD00000005	LD00000005-RA	protein_coding	0	0	3	2	0	0	0	1
rps2	LD00000006	LD00000006-RA	protein_coding	0	1	2	2	0	1	0	0		rps2	LD00000006	LD00000006-RA	protein_coding	0	1	2	2	0	1	0	0
rpoC1	LD00000007	LD00000007-RA	protein_coding	0	0	2	1	0	0	0	1		rps19	LD00000037	LD00000047-RA	protein_coding	0	1	1	0	0	1	0	1
petN	LD00000008	LD00000008-RA	protein_coding	0	0	3	2	0	0	0	1		ycf1	LD00000047
psbM	LD00000009	LD00000009-RA	protein_coding	0	0	3	0	0	0	0	3
psbD	LD00000010	LD00000010-RA	protein_coding	0	0	3	0	0	0	0	3
psbZ	LD00000011	LD00000011-RA	protein_coding	0	0	2	1	0	0	0	1
rps14	LD00000012	LD00000012-RA	protein_coding	0	0	2	1	0	0	0	1
psaA	LD00000013	LD00000013-RA	protein_coding	1	0	2	0	0	0	1	2
ycf3	LD00000014	LD00000014-RA	protein_coding	0	0	6	1	0	0	0	5
rps4	LD00000015	LD00000015-RA	protein_coding	0	0	5	2	0	0	0	3
ndhJ	LD00000016	LD00000016-RA	protein_coding	0	0	7	5	0	0	0	2
ndhC	LD00000017	LD00000017-RA	protein_coding	0	0	5	3	0	0	0	2
atpB	LD00000018	LD00000018-RA	protein_coding	0	0	4	2	0	0	0	2
rbcL	LD00000019	LD00000019-RA	protein_coding	0	0	4	2	0	0	0	2
psaI	LD00000020	LD00000020-RA	protein_coding	0	0	8	6	0	0	0	2
ycf4	LD00000021	LD00000021-RA	protein_coding	0	0	9	7	0	0	0	2
petA	LD00000022	LD00000022-RA	protein_coding	0	0	8	8	0	0	0	0
psbJ	LD00000023	LD00000023-RA	protein_coding	0	0	8	6	0	0	0	2
psbF	LD00000024	LD00000024-RA	protein_coding	0	0	8	6	0	0	0	2
petL	LD00000025	LD00000025-RA	protein_coding	0	0	9	1	0	0	0	8
psaJ	LD00000026	LD00000026-RA	protein_coding	0	0	10	2	0	0	0	8
rps18	LD00000027	LD00000027-RA	protein_coding	0	0	10	2	0	0	0	8
rpl20	LD00000028	LD00000028-RA	protein_coding	0	0	4	2	0	0	0	2
clpP	LD00000029	LD00000029-RA	protein_coding	0	0	4	0	2	0	0	2
psbB	LD00000030	LD00000030-RA	protein_coding	0	0	4	2	0	0	0	2
psbN	LD00000031	LD00000031-RA	protein_coding	0	0	4	3	0	0	0	1
psbH	LD00000032	LD00000032-RA	protein_coding	0	0	4	1	0	0	0	3
rps11	LD00000033	LD00000033-RA	protein_coding	0	0	3	1	0	0	0	2
rps8	LD00000034	LD00000034-RA	protein_coding	0	0	2	0	0	0	0	2
rpl14	LD00000035	LD00000035-RA	protein_coding	0	0	2	1	0	0	0	1
rps3	LD00000036	LD00000036-RA	protein_coding	0	0	2	2	0	0	0	0
rps19	LD00000037	LD00000037-RA	protein_coding	0	0	2	2	0	0	0	0
rpl23	LD00000038	LD00000038-RA	protein_coding	0	0	2	2	0	0	0	0
ycf2	LD00000039	LD00000039-RA	protein_coding	0	0	1	0	0	0	0	1
ccsA	LD00000042	LD00000042-RA	protein_coding	0	0	5	2	0	0	0	3
ndhD	LD00000043	LD00000043-RA	protein_coding	0	0	4	2	0	0	0	2
ndhE	LD00000044	LD00000044-RA	protein_coding	0	0	3	3	0	0	0	0
ndhI	LD00000045	LD00000045-RA	protein_coding	0	0	2	2	0	0	0	0
ndhH	LD00000046	LD00000046-RA	protein_coding	0	0	4	2	0	0	0	2
ycf1	LD00000047	LD00000047-RA	protein_coding	0	1	1	0	0	1	0	1
psbI	LD00000600	LD00000600-RA	protein_coding	0	0	5	1	0	0	0	4
atpF	LD00000601	LD00000601-RA	protein_coding	0	0	5	2	1	0	0	2
atpI	LD00000602	LD00000602-RA	protein_coding	0	0	3	2	0	0	0	1
rpoC2	LD00000603	LD00000603-RA	protein_coding	0	0	4	3	0	0	0	1
rpoB	LD00000604	LD00000604-RA	protein_coding	1	0	2	0	0	0	1	2
psbC	LD00000605	LD00000605-RA	protein_coding	0	0	1	0	0	0	0	1
ndhK	LD00000606	LD00000606-RA	protein_coding	0	0	7	5	0	0	0	2
atpE	LD00000607	LD00000607-RA	protein_coding	0	0	4	2	0	0	0	2
accD	LD00000608	LD00000608-RA	protein_coding	0	0	2	0	0	0	0	2
cemA	LD00000609	LD00000609-RA	protein_coding	0	0	10	8	0	0	0	2
LD00000610	LD00000610	LD00000610-RA	protein_coding	0	0	8	6	0	0	0	2
psbE	LD00000611	LD00000611-RA	protein_coding	0	0	8	6	0	0	0	2
petG	LD00000612	LD00000612-RA	protein_coding	0	0	9	1	0	0	0	8
rpl33	LD00000613	LD00000613-RA	protein_coding	0	0	10	2	0	0	0	8
psbT	LD00000614	LD00000614-RA	protein_coding	0	0	4	1	0	0	0	3
rpoA	LD00000615	LD00000615-RA	protein_coding	0	0	4	2	0	0	0	2
rpl22	LD00000616	LD00000616-RA	protein_coding	0	0	2	2	0	0	0	0
rpl2	LD00000617	LD00000617-RA	protein_coding	0	0	2	2	0	0	0	0
ndhF	LD00000618	LD00000618-RA	protein_coding	0	0	3	0	1	0	0	2
psaC	LD00000619	LD00000619-RA	protein_coding	0	0	4	2	0	0	0	2
ndhG	LD00000620	LD00000620-RA	protein_coding	0	0	3	3	0	0	0	0
ndhA	LD00000621	LD00000621-RA	protein_coding	0	0	2	2	0	0	0	0
rps15	LD00000622	LD00000622-RA	protein_coding	0	0	2	0	0	0	0	2
rpl36	LD00001001	LD00001001-RA	protein_coding	0	0	3	1	0	0	0	2
psaB	LD00001002	LD00001002-RA	protein_coding	0	0	2	1	0	0	0	1
petB	LD00001003	LD00001003-RA	protein_coding	0	0	5	1	0	0	0	4
rpl16	LD00001004	LD00001004-RA	protein_coding	0	0	2	1	0	0	0	1
rps12	LD00001005	LD00001005-RA	protein_coding	0	0	7	1	6	0	0	0
rps12	LD00001006	LD00001006-RA	protein_coding	0	0	14	0	13	0	0	1
petD	LD00001007	LD00001007-RA	protein_coding	0	0	4	2	0	0	0	2
rps16	LD00001008	LD00001008-RA	protein_coding	0	0	4	0	0	0	0	4
rrn23S	LD00001501	LD00001501-RA	rRNA	0	0	2	2	0	0	0	0
rrn23S	LD00001502	LD00001502-RA	rRNA	0	0	1	1	0	0	0	0
rrn4.5S	LD00001503	LD00001503-RA	rRNA	0	0	2	2	0	0	0	0
rrn4.5S	LD00001504	LD00001504-RA	rRNA	0	0	1	1	0	0	0	0
rrn5S	LD00001507	LD00001507-RA	rRNA	0	0	2	2	0	0	0	0
rrn5S	LD00001508	LD00001508-RA	rRNA	0	0	1	1	0	0	0	0
trnC-ACA	LD00002002	LD00002002-RA	protein_coding	0	0	7	3	0	0	0	4
trnS-GCU	LD00002003	LD00002003-RA	protein_coding	0	0	9	8	0	0	0	1
trnD-GUC	LD00002004	LD00002004-RA	protein_coding	0	0	6	2	0	0	0	4
trnQ-UUG	LD00002005	LD00002005-RA	protein_coding	0	0	2	2	0	0	0	0
trnR-ACG	LD00002008	LD00002008-RA	protein_coding	0	0	4	2	0	0	0	2
trnN-GUU	LD00002010	LD00002010-RA	protein_coding	0	0	1	1	0	0	0	0
trnK-UUU	LD00002011	LD00002011-RA	protein_coding	0	0	4	0	0	0	0	4
trnS-CGA	LD00002012	LD00002012-RA	protein_coding	0	0	1	1	0	0	0	0
trnL-CAA	LD00002014	LD00002014-RA	protein_coding	0	0	2	1	0	0	0	1
trnF-GAA	LD00002015	LD00002015-RA	protein_coding	0	0	3	2	0	0	0	1
trnM-CAU	LD00002019	LD00002019-RA	protein_coding	0	0	2	0	0	0	0	2
trnL-UAG	LD00002020	LD00002020-RA	protein_coding	0	0	9	8	0	0	0	1
trnY-GUA	LD00002021	LD00002021-RA	protein_coding	0	0	2	1	0	0	0	1
trnP-UGG	LD00002022	LD00002022-RA	protein_coding	0	0	6	3	0	0	0	3
trnC-GCA	LD00002023	LD00002023-RA	protein_coding	0	0	7	2	0	0	0	5
trnM-CAU	LD00002025	LD00002025-RA	protein_coding	0	0	6	2	0	0	0	4
trnE-UUC	LD00002027	LD00002027-RA	protein_coding	0	0	1	1	0	0	0	0
trnL-UAA	LD00002028	LD00002028-RA	protein_coding	0	0	5	2	0	0	0	3
trnL-CAA	LD00002030	LD00002030-RA	protein_coding	0	0	3	1	0	0	0	2
trnW-CCA	LD00002032	LD00002032-RA	protein_coding	0	0	4	2	0	0	0	2
trnG-GCC	LD00002036	LD00002036-RA	protein_coding	0	0	2	0	0	0	0	2
trnR-ACG	LD00002037	LD00002037-RA	protein_coding	0	0	3	2	0	0	0	1

## Sheet: 1201
GeneName	GeneId	TranscriptId	BioType	variants_impact_LOW	variants_impact_MODERATE	variants_impact_MODIFIER	variants_effect_downstream_gene_variant	variants_effect_intron_variant	variants_effect_missense_variant	variants_effect_synonymous_variant	variants_effect_upstream_gene_variant
psbA	LD00000001	LD00000001-RA	protein_coding	0	1	0	0	0	0	1
matK	LD00000002	LD00000002-RA	protein_coding	0	1	0	0	0	0	1
psbK	LD00000003	LD00000003-RA	protein_coding	0	1	0	0	0	0	1
atpA	LD00000004	LD00000004-RA	protein_coding	0	1	0	0	0	0	1
atpH	LD00000005	LD00000005-RA	protein_coding	0	1	1	0	0	0	0
rps2	LD00000006	LD00000006-RA	protein_coding	0	1	1	0	0	0	0
psbD	LD00000010	LD00000010-RA	protein_coding	0	1	1	0	0	0	0
psbZ	LD00000011	LD00000011-RA	protein_coding	0	1	1	0	0	0	0
rps14	LD00000012	LD00000012-RA	protein_coding	0	1	1	0	0	0	0
psaA	LD00000013	LD00000013-RA	protein_coding	0	1	1	0	0	0	0
psaI	LD00000020	LD00000020-RA	protein_coding	0	1	1	0	0	0	0
ycf4	LD00000021	LD00000021-RA	protein_coding	0	1	1	0	0	0	0
petA	LD00000022	LD00000022-RA	protein_coding	0	1	1	0	0	0	0
psbJ	LD00000023	LD00000023-RA	protein_coding	0	1	1	0	0	0	0
psbF	LD00000024	LD00000024-RA	protein_coding	0	1	1	0	0	0	0
petL	LD00000025	LD00000025-RA	protein_coding	0	1	0	0	0	0	1
psaJ	LD00000026	LD00000026-RA	protein_coding	0	1	0	0	0	0	1
clpP	LD00000029	LD00000029-RA	protein_coding	0	3	0	0	0	0	3
psbB	LD00000030	LD00000030-RA	protein_coding	0	3	3	0	0	0	0
psbN	LD00000031	LD00000031-RA	protein_coding	0	3	3	0	0	0	0
psbH	LD00000032	LD00000032-RA	protein_coding	0	3	0	0	0	0	3
rps11	LD00000033	LD00000033-RA	protein_coding	0	3	3	0	0	0	0
ccsA	LD00000042	LD00000042-RA	protein_coding	0	1	0	0	0	0	1
ndhD	LD00000043	LD00000043-RA	protein_coding	0	1	1	0	0	0	0
psbI	LD00000600	LD00000600-RA	protein_coding	0	1	0	0	0	0	1
atpF	LD00000601	LD00000601-RA	protein_coding	0	1	0	0	0	0	1
atpI	LD00000602	LD00000602-RA	protein_coding	0	1	1	0	0	0	0
rpoC2	LD00000603	LD00000603-RA	protein_coding	0	1	1	0	0	0	0
psbC	LD00000605	LD00000605-RA	protein_coding	0	1	1	0	0	0	0
accD	LD00000608	LD00000608-RA	protein_coding	0	1	1	0	0	0	0
cemA	LD00000609	LD00000609-RA	protein_coding	0	1	1	0	0	0	0
LD00000610	LD00000610	LD00000610-RA	protein_coding	0	1	1	0	0	0	0
psbE	LD00000611	LD00000611-RA	protein_coding	0	1	1	0	0	0	0
petG	LD00000612	LD00000612-RA	protein_coding	0	1	0	0	0	0	1
rpl33	LD00000613	LD00000613-RA	protein_coding	0	1	0	0	0	0	1
psbT	LD00000614	LD00000614-RA	protein_coding	0	3	3	0	0	0	0
rpoA	LD00000615	LD00000615-RA	protein_coding	0	3	3	0	0	0	0
ndhF	LD00000618	LD00000618-RA	protein_coding	0	1	0	0	0	0	1
psaC	LD00000619	LD00000619-RA	protein_coding	0	1	1	0	0	0	0
psaB	LD00001002	LD00001002-RA	protein_coding	0	1	1	0	0	0	0
petB	LD00001003	LD00001003-RA	protein_coding	0	3	0	0	0	0	3
rps12	LD00001005	LD00001005-RA	protein_coding	0	3	0	3	0	0	0
rps12	LD00001006	LD00001006-RA	protein_coding	0	4	0	4	0	0	0
petD	LD00001007	LD00001007-RA	protein_coding	0	3	0	0	0	0	3
rps16	LD00001008	LD00001008-RA	protein_coding	0	1	1	0	0	0	0
trnS-GCU	LD00002003	LD00002003-RA	protein_coding	0	1	1	0	0	0	0
trnD-GUC	LD00002004	LD00002004-RA	protein_coding	0	2	1	0	0	0	1
trnN-GUU	LD00002010	LD00002010-RA	protein_coding	0	1	0	0	0	0	1
trnK-UUU	LD00002011	LD00002011-RA	protein_coding	0	1	0	0	0	0	1
trnL-CAA	LD00002014	LD00002014-RA	protein_coding	0	1	1	0	0	0	0
trnH-GUG	LD00002018	LD00002018-RA	protein_coding	0	1	0	0	0	0	1
trnL-UAG	LD00002020	LD00002020-RA	protein_coding	0	1	1	0	0	0	0
trnY-GUA	LD00002021	LD00002021-RA	protein_coding	1	0	0	0	1	1	0
trnM-CAU	LD00002025	LD00002025-RA	protein_coding	0	1	1	0	0	0	0
trnL-UAA	LD00002028	LD00002028-RA	protein_coding	0	1	0	0	0	0	1
trnW-CCA	LD00002032	LD00002032-RA	protein_coding	0	1	1	0	0	0	0
trnG-GCC	LD00002036	LD00002036-RA	protein_coding	0	1	0	0	0	0	1

## Sheet: 1181
GeneName	GeneId	TranscriptId	BioType	variants_impact_LOW	variants_impact_MODERATE	variants_impact_MODIFIER	variants_effect_downstream_gene_variant	variants_effect_intron_variant	variants_effect_missense_variant	variants_effect_synonymous_variant	variants_effect_upstream_gene_variant
psbA	LD00000001	LD00000001-RA	protein_coding	0	1	0	0	0	0	1
matK	LD00000002	LD00000002-RA	protein_coding	0	1	0	0	0	0	1
psbK	LD00000003	LD00000003-RA	protein_coding	0	1	0	0	0	0	1
atpA	LD00000004	LD00000004-RA	protein_coding	0	1	0	0	0	0	1
atpH	LD00000005	LD00000005-RA	protein_coding	0	1	1	0	0	0	0
rps2	LD00000006	LD00000006-RA	protein_coding	0	1	1	0	0	0	0
psbD	LD00000010	LD00000010-RA	protein_coding	0	1	1	0	0	0	0
psbZ	LD00000011	LD00000011-RA	protein_coding	0	1	1	0	0	0	0
rps14	LD00000012	LD00000012-RA	protein_coding	0	1	1	0	0	0	0
psaA	LD00000013	LD00000013-RA	protein_coding	0	1	1	0	0	0	0
psaI	LD00000020	LD00000020-RA	protein_coding	0	1	1	0	0	0	0
ycf4	LD00000021	LD00000021-RA	protein_coding	0	1	1	0	0	0	0
petA	LD00000022	LD00000022-RA	protein_coding	0	1	1	0	0	0	0
psbJ	LD00000023	LD00000023-RA	protein_coding	0	1	1	0	0	0	0
psbF	LD00000024	LD00000024-RA	protein_coding	0	1	1	0	0	0	0
petL	LD00000025	LD00000025-RA	protein_coding	0	1	0	0	0	0	1
psaJ	LD00000026	LD00000026-RA	protein_coding	0	1	0	0	0	0	1
clpP	LD00000029	LD00000029-RA	protein_coding	0	3	0	0	0	0	3
psbB	LD00000030	LD00000030-RA	protein_coding	0	3	3	0	0	0	0
psbN	LD00000031	LD00000031-RA	protein_coding	0	3	3	0	0	0	0
psbH	LD00000032	LD00000032-RA	protein_coding	0	3	0	0	0	0	3
rps11	LD00000033	LD00000033-RA	protein_coding	0	3	3	0	0	0	0
ccsA	LD00000042	LD00000042-RA	protein_coding	0	1	0	0	0	0	1
ndhD	LD00000043	LD00000043-RA	protein_coding	0	1	1	0	0	0	0
psbI	LD00000600	LD00000600-RA	protein_coding	0	1	0	0	0	0	1
atpF	LD00000601	LD00000601-RA	protein_coding	0	1	0	0	0	0	1
atpI	LD00000602	LD00000602-RA	protein_coding	0	1	1	0	0	0	0
rpoC2	LD00000603	LD00000603-RA	protein_coding	0	1	1	0	0	0	0
psbC	LD00000605	LD00000605-RA	protein_coding	0	1	1	0	0	0	0
accD	LD00000608	LD00000608-RA	protein_coding	0	1	1	0	0	0	0
cemA	LD00000609	LD00000609-RA	protein_coding	0	1	1	0	0	0	0
LD00000610	LD00000610	LD00000610-RA	protein_coding	0	1	1	0	0	0	0
psbE	LD00000611	LD00000611-RA	protein_coding	0	1	1	0	0	0	0
petG	LD00000612	LD00000612-RA	protein_coding	0	1	0	0	0	0	1
rpl33	LD00000613	LD00000613-RA	protein_coding	0	1	0	0	0	0	1
psbT	LD00000614	LD00000614-RA	protein_coding	0	3	3	0	0	0	0
rpoA	LD00000615	LD00000615-RA	protein_coding	0	3	3	0	0	0	0
ndhF	LD00000618	LD00000618-RA	protein_coding	0	1	0	0	0	0	1
psaC	LD00000619	LD00000619-RA	protein_coding	0	1	1	0	0	0	0
psaB	LD00001002	LD00001002-RA	protein_coding	0	1	1	0	0	0	0
petB	LD00001003	LD00001003-RA	protein_coding	0	3	0	0	0	0	3
rps12	LD00001005	LD00001005-RA	protein_coding	0	3	0	3	0	0	0
rps12	LD00001006	LD00001006-RA	protein_coding	0	4	0	4	0	0	0
petD	LD00001007	LD00001007-RA	protein_coding	0	3	0	0	0	0	3
rps16	LD00001008	LD00001008-RA	protein_coding	0	1	1	0	0	0	0
trnS-GCU	LD00002003	LD00002003-RA	protein_coding	0	1	1	0	0	0	0
trnD-GUC	LD00002004	LD00002004-RA	protein_coding	0	2	1	0	0	0	1
trnN-GUU	LD00002010	LD00002010-RA	protein_coding	0	1	0	0	0	0	1
trnK-UUU	LD00002011	LD00002011-RA	protein_coding	0	1	0	0	0	0	1
trnL-CAA	LD00002014	LD00002014-RA	protein_coding	0	1	1	0	0	0	0
trnH-GUG	LD00002018	LD00002018-RA	protein_coding	0	1	0	0	0	0	1
trnL-UAG	LD00002020	LD00002020-RA	protein_coding	0	1	1	0	0	0	0
trnY-GUA	LD00002021	LD00002021-RA	protein_coding	1	0	0	0	1	1	0
trnM-CAU	LD00002025	LD00002025-RA	protein_coding	0	1	1	0	0	0	0
trnL-UAA	LD00002028	LD00002028-RA	protein_coding	0	1	0	0	0	0	1
trnW-CCA	LD00002032	LD00002032-RA	protein_coding	0	1	1	0	0	0	0
trnG-GCC	LD00002036	LD00002036-RA	protein_coding	0	1	0	0	0	0	1

## Sheet: 318718
GeneName	GeneId	TranscriptId	BioType	variants_impact_LOW	variants_impact_MODERATE	variants_impact_MODIFIER	variants_effect_downstream_gene_variant	variants_effect_intron_variant	variants_effect_missense_variant	variants_effect_synonymous_variant	variants_effect_upstream_gene_variant
psbK	LD00000003	LD00000003-RA	protein_coding	1	1	0	0
atpA	LD00000004	LD00000004-RA	protein_coding	2	1	0	1
atpH	LD00000005	LD00000005-RA	protein_coding	2	2	0	0
rps2	LD00000006	LD00000006-RA	protein_coding	1	1	0	0
rps11	LD00000033	LD00000033-RA	protein_coding	1	0	0	1
rps8	LD00000034	LD00000034-RA	protein_coding	1	0	0	1
rpl14	LD00000035	LD00000035-RA	protein_coding	1	0	0	1
rps3	LD00000036	LD00000036-RA	protein_coding	1	1	0	0
rps19	LD00000037	LD00000037-RA	protein_coding	1	1	0	0
rpl23	LD00000038	LD00000038-RA	protein_coding	1	1	0	0
ycf2	LD00000039	LD00000039-RA	protein_coding	1	0	0	1
ccsA	LD00000042	LD00000042-RA	protein_coding	1	0	0	1
ndhD	LD00000043	LD00000043-RA	protein_coding	1	1	0	0
psbI	LD00000600	LD00000600-RA	protein_coding	1	1	0	0
atpF	LD00000601	LD00000601-RA	protein_coding	2	1	0	1
atpI	LD00000602	LD00000602-RA	protein_coding	1	1	0	0
rpoC2	LD00000603	LD00000603-RA	protein_coding	1	1	0	0
rpoA	LD00000615	LD00000615-RA	protein_coding	1	0	0	1
rpl22	LD00000616	LD00000616-RA	protein_coding	1	1	0	0
rpl2	LD00000617	LD00000617-RA	protein_coding	1	1	0	0
ndhF	LD00000618	LD00000618-RA	protein_coding	1	0	0	1
psaC	LD00000619	LD00000619-RA	protein_coding	1	1	0	0
rpl36	LD00001001	LD00001001-RA	protein_coding	1	0	0	1
rpl16	LD00001004	LD00001004-RA	protein_coding	1	0	0	1
rps12	LD00001005	LD00001005-RA	protein_coding	1	0	1	0
rps12	LD00001006	LD00001006-RA	protein_coding	2	0	2	0
petD	LD00001007	LD00001007-RA	protein_coding	1	1	0	0
rps16	LD00001008	LD00001008-RA	protein_coding	1	0	0	1
trnD-GUC	LD00002004	LD00002004-RA	protein_coding	2	1	0	1
trnM-CAU	LD00002025	LD00002025-RA	protein_coding	2	1	0	1
trnE-UUC	LD00002027	LD00002027-RA	protein_coding	1	1	0	0
trnL-UAA	LD00002028	LD00002028-RA	protein_coding	1	0	0	1
trnW-CCA	LD00002032	LD00002032-RA	protein_coding	1	0	0	1
trnG-GCC	LD00002036	LD00002036-RA	protein_coding	1	0	0	1

## Sheet: Wonderful
GeneName	GeneId	TranscriptId	BioType	variants_impact_LOW	variants_impact_MODERATE	variants_impact_MODIFIER	variants_effect_downstream_gene_variant	variants_effect_intron_variant	variants_effect_missense_variant	variants_effect_synonymous_variant	variants_effect_upstream_gene_variant
petN	LD00000008	LD00000008-RA	protein_coding	1	1	0
psbM	LD00000009	LD00000009-RA	protein_coding	1	0	1
psbD	LD00000010	LD00000010-RA	protein_coding	1	0	1
rpoB	LD00000604	LD00000604-RA	protein_coding	1	0	1
trnF-GAA	LD00002015	LD00002015-RA	protein_coding	1	1	0
trnL-CAA	LD00002030	LD00002030-RA	protein_coding	1	0	1
trnR-ACG	LD00002037	LD00002037-RA	protein_coding	1	1	0
